# Supplementary material for: Consistency of dark skeletal muscles in Thai native black-bone chickens (Gallus gallus domesticus)
Source: PeerJ. 2021 Jan 13;9:e10728. doi: 10.7717/peerj.10728 (PMC7811297; doi:10.7717/peerj.10728)
Supplement: Supplemental Information 1 [file peerj-09-10728-s001.xlsx]

## Sheet: color chart grading score
The color chart grading score (mean) of each muscle in each chicken
Investigator 1
No.	Muscle name	No. 1	No. 2	No. 3	No. 4	No. 5	No.6	No. 7	No. 8	No. 9	No. 10	Mean
1	latissimus dorsi	3	3	3	3	3	4	3	3	3	3	3
2	serratus profundus	3	3	4	4	3	4	4	4	4	4	4
3	pectoralis	4	4	3	4	4	4	4	4	4	4	4
4	obliquus externus abdominis	3	4	3	4	3	2	3	2	2	2	2
5	complexus	4	3	3	2	3	2	2	2	2	2	2
6	biventer cervicis	2	2	2	2	2	2	1	1	1	1	2
7	longus colli ventralis	3	2	1	2	2	2	1	1	1	1	1
8	deltoidius pars propatagialis	3	2	3	3	3	4	3	3	3	4	3
9	extensor carpi radialis	2	2	2	2	3	2	1	3	2	2	2
10	ectepicondyloulnaris	3	2	3	3	3	2	2	2	2	2	2
11	extensor carpi ulnaris	2	2	2	2	3	2	2	2	2	2	2
12	deltoidius pars major	3	1	2	3	2	2	3	4	3	3	3
13	triceps brachii	3	2	3	1	2	2	2	2	2	2	2
14	biceps brachii	3	2	2	2	2	2	2	2	2	2	2
15	flexor carpi ulnaris	2	1	2	1	3	2	1	2	2	2	2
16	flexor digitorum profundus	2	2	2	1	2	2	2	2	2	2	2
17	pronator superficialis	2	2	3	2	3	3	2	3	3	3	3
18	iliotibialis cranialis	4	3	3	4	4	3	4	4	4	4	4
19	iliotibialis lateralis pars preacetabularis	1	1	1	1	1	1	1	1	1	1	1
20	iliotibialis lateralis pars postacetabularis	2	3	3	3	3	2	3	3	3	3	3
21	flexor cruris lateralis	3	3	3	3	3	3	3	3	4	4	3
22	gastrocnemius	1	1	1	1	1	1	1	1	1	1	1
23	flexor perforans et perforatus digiti II	3	3	2	2	2	3	1	1	1	1	1
24	flexor perforans et perforatus digiti III	2	2	2	2	3	3	2	3	2	2	2
25	fibularis longus	1	2	1	1	1	1	1	1	1	1	1
26	iliotrochantericus cranialis	2	3	2	3	2	2	1	2	2	2	2
27	iliotrochantericus medius	2	3	2	3	2	2	2	1	1	1	2
28	iliofemorarlis internus	3	3	2	2	2	2	2	1	1	1	2
29	femorotibailis lateralis	2	3	3	3	3	3	3	3	4	4	3
30	flexor cruris medialis	3	3	3	4	4	4	3	2	3	3	3
31	puboischiofemoralis pars medialis	1	1	1	1	1	1	1	1	1	1	1
32	femorotibailis medialis	2	2	2	1	2	2	2	2	2	2	2
33	ambiens	2	2	2	3	2	2	1	2	1	1	2
34	femorotibialis intermedius	2	2	4	3	4	4	3	3	3	3	3
Investigator 2
No.	Muscle name	No. 1	No. 2	No. 3	No. 4	No. 5	No.6	No. 7	No. 8	No. 9	No. 10	Mean
1	latissimus dorsi	2	3	2	4	3	4	3	3	3	3	3
2	serratus profundus	3	3	1	1	2	2	4	4	4	4	4
3	pectoralis	4	3	4	4	4	4	3	4	4	4	4
4	obliquus externus abdominis	1	3	2	3	1	2	3	2	2	2	2
5	complexus	3	3	2	3	2	3	1	1	1	1	3
6	biventer cervicis	1	4	1	1	1	2	1	1	1	1	1
7	longus colli ventralis	2	4	1	1	2	2	2	1	1	1	1
8	deltoidius pars propatagialis	3	4	2	3	3	3	3	3	3	3	3
9	extensor carpi radialis	1	2	1	2	1	2	1	2	2	2	2
10	ectepicondyloulnaris	1	3	2	1	1	1	3	2	2	2	1
11	extensor carpi ulnaris	1	3	2	1	1	1	2	2	1	3	1
12	deltoidius pars major	3	4	3	3	4	3	2	3	4	4	3
13	triceps brachii	2	3	2	2	3	3	3	3	2	3	3
14	biceps brachii	3	3	2	2	2	2	2	2	2	2	2
15	flexor carpi ulnaris	1	1	2	1	1	1	1	1	1	1	1
16	flexor digitorum profundus	1	1	1	2	1	1	3	3	2	3	1
17	pronator superficialis	2	1	3	2	3	1	3	3	3	2	3
18	iliotibialis cranialis	4	4	3	4	4	4	3	4	3	3	4
19	iliotibialis lateralis pars preacetabularis	1	1	1	1	1	1	1	2	1	1	1
20	iliotibialis lateralis pars postacetabularis	4	3	3	3	3	3	3	3	3	3	3
21	flexor cruris lateralis	4	3	3	4	4	3	3	3	3	3	3
22	gastrocnemius	1	1	1	1	1	1	1	1	1	1	1
23	flexor perforans et perforatus digiti II	1	2	1	1	1	1	1	1	1	1	1
24	flexor perforans et perforatus digiti III	1	2	1	1	1	1	2	1	1	1	1
25	fibularis longus	1	2	1	1	1	1	1	1	1	1	1
26	iliotrochantericus cranialis	2	1	1	1	1	1	1	1	1	1	1
27	iliotrochantericus medius	2	1	1	1	1	1	1	1	1	1	1
28	iliofemorarlis internus	1	1	1	1	1	1	1	1	1	1	1
29	femorotibailis lateralis	2	3	3	1	1	1	3	3	4	4	3
30	flexor cruris medialis	4	3	4	3	4	4	4	4	3	3	4
31	puboischiofemoralis pars medialis	1	1	1	1	1	1	1	1	1	1	1
32	femorotibailis medialis	3	3	3	2	1	3	3	3	3	3	3
33	ambiens	1	1	1	1	2	1	2	2	2	3	1
34	femorotibialis intermedius	3	3	3	3	3	3	2	2	3	3	3

## Sheet: Percentages of melanin pigment 
Percentages of melanin pigment between male and female chickens
number of muscle	name	number of chicken	melanin
1	latissimus dorsi	1	0.0897741
1	latissimus dorsi	2	NA
1	latissimus dorsi	3	0.774145
1	latissimus dorsi	4	0.304802
1	latissimus dorsi	5	0.660753
1	latissimus dorsi	6	0.525373
1	latissimus dorsi	7	NA
1	latissimus dorsi	8	0.649258
1	latissimus dorsi	9	1.16595
1	latissimus dorsi	10	0.662507
2	serratus profundus	1	0.570916
2	serratus profundus	2	0.40842
2	serratus profundus	3	NA
2	serratus profundus	4	0.228396
2	serratus profundus	5	0.436488
2	serratus profundus	6	0.248393
2	serratus profundus	7	NA
2	serratus profundus	8	0.114898
2	serratus profundus	9	0.332838
2	serratus profundus	10	NA
3	pectoralis	1	0.0199643
3	pectoralis	2	0.0839789
3	pectoralis	3	0.245077
3	pectoralis	4	0.0321455
3	pectoralis	5	NA
3	pectoralis	6	0.0857394
3	pectoralis	7	0.102151
3	pectoralis	8	0.0923037
3	pectoralis	9	NA
3	pectoralis	10	0.161265
4	obliquus externus abdominis	1	1.41132
4	obliquus externus abdominis	2	0.905887
4	obliquus externus abdominis	3	1.44501
4	obliquus externus abdominis	4	0.0880842
4	obliquus externus abdominis	5	1.27384
4	obliquus externus abdominis	6	0.752271
4	obliquus externus abdominis	7	0.764836
4	obliquus externus abdominis	8	1.19536
4	obliquus externus abdominis	9	0.846871
4	obliquus externus abdominis	10	0.558111
5	complexus	1	1.45359
5	complexus	2	1.86082
5	complexus	3	1.99123
5	complexus	4	0.481425
5	complexus	5	0.929174
5	complexus	6	0.162042
5	complexus	7	1.16241
5	complexus	8	1.03093
5	complexus	9	0.387153
5	complexus	10	0.458175
6	biventer cervicis	1	0.53074
6	biventer cervicis	2	0.209746
6	biventer cervicis	3	0.350968
6	biventer cervicis	4	0.0673832
6	biventer cervicis	5	1.25333
6	biventer cervicis	6	NA
6	biventer cervicis	7	0.317591
6	biventer cervicis	8	0.44126
6	biventer cervicis	9	1.1029
6	biventer cervicis	10	0.162651
7	longus colli ventralis	1	NA
7	longus colli ventralis	2	0.50837
7	longus colli ventralis	3	0.709682
7	longus colli ventralis	4	0.326592
7	longus colli ventralis	5	0.840729
7	longus colli ventralis	6	0.884316
7	longus colli ventralis	7	NA
7	longus colli ventralis	8	0.340658
7	longus colli ventralis	9	0.763875
7	longus colli ventralis	10	0.427105
8	deltoidius pars propatagialis	1	NA
8	deltoidius pars propatagialis	2	0.454885
8	deltoidius pars propatagialis	3	5.14804
8	deltoidius pars propatagialis	4	NA
8	deltoidius pars propatagialis	5	0.166855
8	deltoidius pars propatagialis	6	0.364518
8	deltoidius pars propatagialis	7	0.313063
8	deltoidius pars propatagialis	8	0.166624
8	deltoidius pars propatagialis	9	1.23956
8	deltoidius pars propatagialis	10	0.284271
9	extensor carpi radialis	1	0.75297
9	extensor carpi radialis	2	0.392335
9	extensor carpi radialis	3	NA
9	extensor carpi radialis	4	0.316003
9	extensor carpi radialis	5	0.576921
9	extensor carpi radialis	6	0.829261
9	extensor carpi radialis	7	0.262497
9	extensor carpi radialis	8	0.391107
9	extensor carpi radialis	9	0.277777
9	extensor carpi radialis	10	0.64388
10	ectepicondyloulnaris	1	0.242401
10	ectepicondyloulnaris	2	0.596734
10	ectepicondyloulnaris	3	0.43971
10	ectepicondyloulnaris	4	0.111438
10	ectepicondyloulnaris	5	0.379191
10	ectepicondyloulnaris	6	0.299971
10	ectepicondyloulnaris	7	0.229297
10	ectepicondyloulnaris	8	0.279149
10	ectepicondyloulnaris	9	NA
10	ectepicondyloulnaris	10	1.62257
11	extensor carpi ulnaris	1	0.559547
11	extensor carpi ulnaris	2	0.402494
11	extensor carpi ulnaris	3	0.685018
11	extensor carpi ulnaris	4	0.470417
11	extensor carpi ulnaris	5	1.14542
11	extensor carpi ulnaris	6	0.204592
11	extensor carpi ulnaris	7	0.322024
11	extensor carpi ulnaris	8	0.152913
11	extensor carpi ulnaris	9	0.0926262
11	extensor carpi ulnaris	10	0.910249
12	deltoidius pars major	1	0.272604
12	deltoidius pars major	2	0.160545
12	deltoidius pars major	3	0.320378
12	deltoidius pars major	4	0.227169
12	deltoidius pars major	5	0.399891
12	deltoidius pars major	6	NA
12	deltoidius pars major	7	0.145883
12	deltoidius pars major	8	0.113301
12	deltoidius pars major	9	NA
12	deltoidius pars major	10	0.231655
13	triceps brachii	1	0.149205
13	triceps brachii	2	0.345502
13	triceps brachii	3	NA
13	triceps brachii	4	0.134652
13	triceps brachii	5	0.472439
13	triceps brachii	6	0.133138
13	triceps brachii	7	0.345669
13	triceps brachii	8	0.180834
13	triceps brachii	9	0.149586
13	triceps brachii	10	0.429727
14	biceps brachii	1	NA
14	biceps brachii	2	0.38608
14	biceps brachii	3	0.59456
14	biceps brachii	4	0.249154
14	biceps brachii	5	0.859876
14	biceps brachii	6	1.00695
14	biceps brachii	7	0.204575
14	biceps brachii	8	0.300602
14	biceps brachii	9	0.309976
14	biceps brachii	10	0.501556
15	flexor carpi ulnaris	1	NA
15	flexor carpi ulnaris	2	1.24708
15	flexor carpi ulnaris	3	0.536886
15	flexor carpi ulnaris	4	0.664609
15	flexor carpi ulnaris	5	NA
15	flexor carpi ulnaris	6	0.592622
15	flexor carpi ulnaris	7	NA
15	flexor carpi ulnaris	8	0.218425
15	flexor carpi ulnaris	9	0.687187
15	flexor carpi ulnaris	10	4.49058
16	flexor digitorum profundus	1	NA
16	flexor digitorum profundus	2	0.258267
16	flexor digitorum profundus	3	2.04242
16	flexor digitorum profundus	4	0.540851
16	flexor digitorum profundus	5	0.692735
16	flexor digitorum profundus	6	0.289806
16	flexor digitorum profundus	7	0.273569
16	flexor digitorum profundus	8	0.160743
16	flexor digitorum profundus	9	0.118576
16	flexor digitorum profundus	10	0.329582
17	pronator superficialis	1	NA
17	pronator superficialis	2	0.279866
17	pronator superficialis	3	0.218178
17	pronator superficialis	4	0.179023
17	pronator superficialis	5	0.852404
17	pronator superficialis	6	0.701498
17	pronator superficialis	7	0.592549
17	pronator superficialis	8	0.347984
17	pronator superficialis	9	0.151809
17	pronator superficialis	10	NA
18	iliotibialis cranialis	1	NA
18	iliotibialis cranialis	2	0.0780708
18	iliotibialis cranialis	3	0.176046
18	iliotibialis cranialis	4	0.130671
18	iliotibialis cranialis	5	0.141365
18	iliotibialis cranialis	6	0.125097
18	iliotibialis cranialis	7	0.165012
18	iliotibialis cranialis	8	0.241787
18	iliotibialis cranialis	9	0.208296
18	iliotibialis cranialis	10	0.454131
19	iliotibialis lateralis pars preacetabularis	1	0.700398
19	iliotibialis lateralis pars preacetabularis	2	0.328664
19	iliotibialis lateralis pars preacetabularis	3	0.112015
19	iliotibialis lateralis pars preacetabularis	4	1.20232
19	iliotibialis lateralis pars preacetabularis	5	NA
19	iliotibialis lateralis pars preacetabularis	6	0.309997
19	iliotibialis lateralis pars preacetabularis	7	0.662277
19	iliotibialis lateralis pars preacetabularis	8	0.627032
19	iliotibialis lateralis pars preacetabularis	9	0.128498
19	iliotibialis lateralis pars preacetabularis	10	0.278691
20	iliotibialis lateralis pars postacetabularis	1	0.549762
20	iliotibialis lateralis pars postacetabularis	2	0.275763
20	iliotibialis lateralis pars postacetabularis	3	0.205834
20	iliotibialis lateralis pars postacetabularis	4	0.334096
20	iliotibialis lateralis pars postacetabularis	5	0.230144
20	iliotibialis lateralis pars postacetabularis	6	0.161435
20	iliotibialis lateralis pars postacetabularis	7	0.618462
20	iliotibialis lateralis pars postacetabularis	8	NA
20	iliotibialis lateralis pars postacetabularis	9	0.392078
20	iliotibialis lateralis pars postacetabularis	10	0.566961
21	flexor cruris lateralis	1	0.350762
21	flexor cruris lateralis	2	0.267756
21	flexor cruris lateralis	3	NA
21	flexor cruris lateralis	4	NA
21	flexor cruris lateralis	5	0.266121
21	flexor cruris lateralis	6	0.15857
21	flexor cruris lateralis	7	0.190814
21	flexor cruris lateralis	8	0.460161
21	flexor cruris lateralis	9	0.528761
21	flexor cruris lateralis	10	NA
22	gastrocnemius	1	0.498217
22	gastrocnemius	2	NA
22	gastrocnemius	3	0.557963
22	gastrocnemius	4	0.339455
22	gastrocnemius	5	1.4218
22	gastrocnemius	6	0.197927
22	gastrocnemius	7	0.151804
22	gastrocnemius	8	0.780593
22	gastrocnemius	9	0.301541
22	gastrocnemius	10	NA
23	flexor perforans et perforatus digiti II	1	0.298431
23	flexor perforans et perforatus digiti II	2	NA
23	flexor perforans et perforatus digiti II	3	0.103044
23	flexor perforans et perforatus digiti II	4	0.595808
23	flexor perforans et perforatus digiti II	5	0.662862
23	flexor perforans et perforatus digiti II	6	0.32391
23	flexor perforans et perforatus digiti II	7	1.94905
23	flexor perforans et perforatus digiti II	8	0.774597
23	flexor perforans et perforatus digiti II	9	1.09491
23	flexor perforans et perforatus digiti II	10	4.02738
24	flexor perforans et perforatus digiti III	1	NA
24	flexor perforans et perforatus digiti III	2	NA
24	flexor perforans et perforatus digiti III	3	0.750718
24	flexor perforans et perforatus digiti III	4	0.469228
24	flexor perforans et perforatus digiti III	5	0.852064
24	flexor perforans et perforatus digiti III	6	0.374842
24	flexor perforans et perforatus digiti III	7	NA
24	flexor perforans et perforatus digiti III	8	1.55417
24	flexor perforans et perforatus digiti III	9	0.953579
24	flexor perforans et perforatus digiti III	10	2.96813
25	fibularis longus	1	NA
25	fibularis longus	2	NA
25	fibularis longus	3	1.12042
25	fibularis longus	4	0.807402
25	fibularis longus	5	NA
25	fibularis longus	6	0.482543
25	fibularis longus	7	0.24959
25	fibularis longus	8	0.354308
25	fibularis longus	9	0.353613
25	fibularis longus	10	1.63355
26	iliotrochantericus cranialis	1	NA
26	iliotrochantericus cranialis	2	NA
26	iliotrochantericus cranialis	3	0.284727
26	iliotrochantericus cranialis	4	0.225762
26	iliotrochantericus cranialis	5	0.669666
26	iliotrochantericus cranialis	6	0.429636
26	iliotrochantericus cranialis	7	0.680867
26	iliotrochantericus cranialis	8	1.21798
26	iliotrochantericus cranialis	9	0.172766
26	iliotrochantericus cranialis	10	1.06547
27	iliotrochantericus medius	1	NA
27	iliotrochantericus medius	2	NA
27	iliotrochantericus medius	3	0.511478
27	iliotrochantericus medius	4	0.342489
27	iliotrochantericus medius	5	0.72346
27	iliotrochantericus medius	6	0.709916
27	iliotrochantericus medius	7	NA
27	iliotrochantericus medius	8	0.61475
27	iliotrochantericus medius	9	NA
27	iliotrochantericus medius	10	0.97899
28	iliofemorarlis internus	1	0.422837
28	iliofemorarlis internus	2	NA
28	iliofemorarlis internus	3	0.512446
28	iliofemorarlis internus	4	0.237549
28	iliofemorarlis internus	5	0.560114
28	iliofemorarlis internus	6	0.0796038
28	iliofemorarlis internus	7	0.342196
28	iliofemorarlis internus	8	NA
28	iliofemorarlis internus	9	NA
28	iliofemorarlis internus	10	0.718866
29	femorotibailis lateralis	1	0.0381069
29	femorotibailis lateralis	2	0.137216
29	femorotibailis lateralis	3	0.339154
29	femorotibailis lateralis	4	NA
29	femorotibailis lateralis	5	0.290527
29	femorotibailis lateralis	6	NA
29	femorotibailis lateralis	7	0.373191
29	femorotibailis lateralis	8	0.313404
29	femorotibailis lateralis	9	0.0836395
29	femorotibailis lateralis	10	0.265864
30	flexor cruris medialis	1	0.31632
30	flexor cruris medialis	2	NA
30	flexor cruris medialis	3	NA
30	flexor cruris medialis	4	NA
30	flexor cruris medialis	5	0.812087
30	flexor cruris medialis	6	0.214287
30	flexor cruris medialis	7	0.420323
30	flexor cruris medialis	8	0.527387
30	flexor cruris medialis	9	0.0985449
30	flexor cruris medialis	10	1.36727
31	puboischiofemoralis pars medialis	1	0.722593
31	puboischiofemoralis pars medialis	2	NA
31	puboischiofemoralis pars medialis	3	0.496692
31	puboischiofemoralis pars medialis	4	0.239868
31	puboischiofemoralis pars medialis	5	0.28872
31	puboischiofemoralis pars medialis	6	0.571604
31	puboischiofemoralis pars medialis	7	0.669528
31	puboischiofemoralis pars medialis	8	1.07038
31	puboischiofemoralis pars medialis	9	1.88293
31	puboischiofemoralis pars medialis	10	1.38875
32	femorotibailis medialis	1	NA
32	femorotibailis medialis	2	NA
32	femorotibailis medialis	3	0.866158
32	femorotibailis medialis	4	0.426239
32	femorotibailis medialis	5	0.31459
32	femorotibailis medialis	6	0.726674
32	femorotibailis medialis	7	0.808069
32	femorotibailis medialis	8	NA
32	femorotibailis medialis	9	0.855826
32	femorotibailis medialis	10	0.674791
33	ambiens	1	NA
33	ambiens	2	NA
33	ambiens	3	0.663242
33	ambiens	4	0.305441
33	ambiens	5	0.86381
33	ambiens	6	0.404068
33	ambiens	7	0.320806
33	ambiens	8	0.396886
33	ambiens	9	0.196653
33	ambiens	10	0.248259
34	femorotibialis intermedius	1	0.328699
34	femorotibialis intermedius	2	NA
34	femorotibialis intermedius	3	0.265821
34	femorotibialis intermedius	4	0.159034
34	femorotibialis intermedius	5	0.240696
34	femorotibialis intermedius	6	0.14013
34	femorotibialis intermedius	7	0.393653
34	femorotibialis intermedius	8	0.849996
34	femorotibialis intermedius	9	0.109668
34	femorotibialis intermedius	10	0.441853
